# Supplementary material for: The effectiveness of coronavirus disease 2019 (COVID-19) vaccine in the prevention of post–COVID-19 conditions: A systematic literature review and meta-analysis
Source: Antimicrob Steward Healthc Epidemiol. 2022 Dec 6;2(1):e192. doi: 10.1017/ash.2022.336 (PMC9726631; doi:10.1017/ash.2022.336)
Supplement: Supplementary file 1 [file ashsup.zip]

Archive with 3 entries (3 files):
- S2732494X22003369sup003.docx
- S2732494X22003369sup002.tiff
- S2732494X22003369sup001.tiff
